# Supplementary material for: A large colonial choanoflagellate from Mono Lake harbors live bacteria
Source: mBio. 2024 Aug 14;15(9):e01623-24. doi: 10.1128/mbio.01623-24 (PMC11389367; doi:10.1128/mbio.01623-24)
Supplement: Supplemental Material — Supplemental taxonomic notes, materials and methods, figures, and tables. [file mbio.01623-24-s0002.xlsx]

## Sheet: SILVA TestProbe 3.0
Target Species or Group	Probe Name	Inside B. monosierra Colonies	Target	Eligible Bacterial Sequences in SILVA	Bacterial Sequences with Zero Mismatches	One Mismatch	Two Mismatches	Taxonomy of Zero Mismatch Hits
Bacteria	KH_119_Eub338-1	N/A	16S	381505	333546	21435	12520	N/A
Gammaproteobacteria	KH_138_Gam42a	N/A	23S	28165	5704	3324	404	N/A
Saccharospirillum	KH_133_Sacc3	yes	16S	377387	1	93	1799	Bacteria;Proteobacteria;Gammaproteobacteria;Pseudomonadales;Saccharospirillaceae;Saccharospirillum;Saccharospirillum sp. (1)
Idiomarinaceae	OG_Idio1	no	16S	381533	200	1007	15556	Bacteria;Proteobacteria;Gammaproteobacteria;Enterobacterales;Idiomarinaceae;Idiomarina;uncultured bacterium (39),Bacteria;Proteobacteria;Gammaproteobacteria;Enterobacterales;Idiomarinaceae;Idiomarina;uncultured Idiomarina sp. (18),Bacteria;Proteobacteria;Gammaproteobacteria;Enterobacterales;Idiomarinaceae;Aliidiomarina;uncultured bacterium (12),Bacteria;Proteobacteria;Gammaproteobacteria;Enteroba…
Marinospirillum 1 and 2	OG_Mar1	no	16S	381532	37	572	7484	Bacteria;Proteobacteria;Gammaproteobacteria;Pseudomonadales;Halomonadaceae;Marinospirillum;Marinospirillum insulare (8),Bacteria;Proteobacteria;Gammaproteobacteria;Pseudomonadales;Halomonadaceae;Marinospirillum;Marinospirillum alkaliphilum (3),Bacteria;Proteobacteria;Gammaproteobacteria;Beggiatoales;Beggiatoaceae;Candidatus Marithrix;uncultured bacterium (3),Bacteria;Proteobacteria;Gammaproteobac…
Oceanospirillales 1	KH_270_OceaA167.3	yes	16S	381535	0	61	561
Oceanospirillales 2	KH_278_OceaA29.1	yes	16S	379979	0	129	4952
Oceanospirillales 3	KH_295_OceaC3.5	yes	16S	379979	0	2	429
Oceanospirillales 4-5	KH_288_OceaA106_C155	yes	16S	381527	0	0	245
Oceanospirillales 5-6	KH_293_OceaA203_C155.1	yes	16S	379948	1	5	475	Bacteria;Proteobacteria;Gammaproteobacteria;Pseudomonadales;Saccharospirillaceae;Saccharospirillum;uncultured bacterium (1)
Ectothiorhodospiraceae 1	KH_168_Ecto8	yes	16S	381533	0	0	30
Ectothiorhodospiraceae 2	KH_171_Ecto11	yes	16S	378128	13	617	1292	Bacteria;Desulfobacterota;Desulfuromonadia;Desulfuromonadales;Desulfuromonadaceae;Desulfuromonas;uncultured bacterium (3),Bacteria;Proteobacteria;Gammaproteobacteria;Nitrococcales;Nitrococcales Incertae Sedis;Methylonatrum;uncultured bacterium (2),Bacteria;Proteobacteria;Gammaproteobacteria;Steroidobacterales;Woeseiaceae;JTB255 marine benthic group;uncultured bacterium (2),Bacteria;Proteobacteria…
Ectothiorhodospiraceae 3	KH_174_Ecto14	yes	16S	381532	3	919	3682	Bacteria;Acidobacteriota;Subgroup 22;uncultured bacterium (1),Bacteria;Proteobacteria;Alphaproteobacteria;uncultured;uncultured bacterium (1),Bacteria;Spirochaetota;Spirochaetia;Spirochaetales;Spirochaetaceae;Spirochaeta 2;uncultured bacterium (1)
Ectothiorhodospiraceae 4	KH_297_EctoA558.4	yes	16S	381532	1	206	1977	Bacteria;Chloroflexi;Dehalococcoidia;SAR202 clade;uncultured Chloroflexus sp. (1)
Ectothiorhodospiraceae 5	KH_285_EctoA411.3	no	16S	381533	1	130	1486	Bacteria;Proteobacteria;Gammaproteobacteria;Ectothiorhodospirales;Ectothiorhodospiraceae;uncultured;uncultured bacterium (1)
Roseinatronobacter	KH_152_Rose3	yes	16S	345715	6	509	481	Bacteria;Proteobacteria;Alphaproteobacteria;Rhodobacterales;Rhodobacteraceae;Roseinatronobacter;Roseinatronobacter sp. MOL1.10 (1),Bacteria;Deinococcota;Deinococci;Deinococcales;Deinococcaceae;Deinococcus;Deinococcus sp. R-36206 (1),Bacteria;Proteobacteria;Alphaproteobacteria;Rhodobacterales;Rhodobacteraceae;Roseinatronobacter;Roseinatronobacter sp. LC05P24 (1),Bacteria;Proteobacteria;Alphaproteo…
Rhodobacterales	KH_154_Rhod2	no	16S	262147	5	257	1292	Bacteria;Proteobacteria;Alphaproteobacteria;Rhodobacterales;Rhodobacteraceae;uncultured;Pararhodobacter sp. (1),Bacteria;Proteobacteria;Alphaproteobacteria;Rhodobacterales;Rhodobacteraceae;uncultured;Rhodobacter sp. Bo10-19 (1),Bacteria;Proteobacteria;Alphaproteobacteria;Rhodobacterales;Rhodobacteraceae;uncultured;Rhodobacteraceae bacerium AN26 (1),Bacteria;Proteobacteria;Alphaproteobacteria;Rhod…
Cytophagia 3-4	KH_177_Cyto2	no	16S	381535	16	48	392	Bacteria;Bacteroidota;Rhodothermia;Balneolales;Balneolaceae;uncultured;uncultured Bacteroidetes bacterium (5),Bacteria;Bacteroidota;Rhodothermia;Balneolales;Balneolaceae;uncultured;uncultured bacterium (4),Bacteria;Bacteroidota;Rhodothermia;Balneolales;Balneolaceae;uncultured;uncultured organism (2),Bacteria;Verrucomicrobiota;Lentisphaeria;Lentisphaerales;Lentisphaeraceae;Lentisphaera;uncultured …
Brumimicrobium	KH_124_Brum3	no	16S	381535	1	0	45	Bacteria;Bacteroidota;Bacteroidia;Flavobacteriales;Crocinitomicaceae;Brumimicrobium;uncultured Bacteroidetes bacterium (1)
Spirochaetia	KH_148_Spir2	no	16S	381532	0	2	33

## Sheet: Mono Lake 16S Sequences
Target Species or Group	Probe Name	Inside B. monosierra Colonies	Target	Number Target EMIRGE Sequences	Target EMIRGE Sequences	Number Target Sequences with Perfect Matches	Target Sequences with Perfect Matches	Number Off-Target Sequences with Perfect Matches	Off-Target Sequences with Perfect Matches	Number Off-Target Sequences with One Mismatch	Off-Target Sequences with One Mismatch	Number Off-Target Sequences with Two Mismatches	Off-Target Sequences with Two Mismatches
Bacteria	KH_119_Eub338-1	N/A	16S	57	All sequences	57	All sequences	N/A	N/A	N/A	N/A	N/A	N/A
Gammaproteobacteria	KH_138_Gam42a	N/A	23S	N/A	N/A	N/A	N/A	N/A	N/A	N/A	N/A	N/A	N/A
Saccharospirillum sp.	KH_133_Sacc3	yes	16S	3	A_75,B_23,C_9	3	A_75,B_23,C_9	0		0		1	A_558
Idiomarinaceae sp.	OG_Idio1	no	16S	3	A_7,B_32,C_306	3	A_7,B_32,C_306	0		0		3	A_119,C_44,D_17
Marinospirillum A and B	OG_Mar1	no	16S	5	A_193,A_9,B_2,C_15,D_2	5	A_193,A_9,B_2,C_15,D_2	1	A_203 (Oceanospirillales sp. 5-6)	0		0
Oceanospirillales sp. 1	KH_270_OceaA167.3	yes	16S	1	A_167	1	A_167	2	B_18 (Oceanospirillales sp. 3),D_109 (Oceanospirillales sp. 2)	0		5	A_363,A_558,A_8,B_143,B_36
Oceanospirillales sp. 2	KH_278_OceaA29.1	yes	16S	4	A_29,D_109,D_148,D_189	1	A_29	1	B_93 (Oceanospirillales sp. 5-6)	7	A_203 (Oceanospirillales sp. 5-6),B_18 (Oceanospirillales sp. 3),C_155 (Oceanospirillales sp. 4-6),D_15 (unassigned Oceanospirillales outgroup),D_67 (unassigned Oceanospirillales),D_7 (Oceanospirillales sp. 3),D_90 (Oceanospirillales sp. 5-6)	0
Oceanospirillales sp. 3	KH_295_OceaC3.5	yes	16S	3	B_18,C_3,D_7	1	C_3	0		0		4	A_203,C_155,D_15,D_90
Oceanospirillales sp. 4-5	KH_288_OceaA106_C155	yes	16S	2	A_106,C_155	2	A_106,C_155	0		0		10	A_167,A_29,B_18,B_189,C_3,D_109,D_148,D_15,D_67,D_7
Oceanospirillales sp. 5-6	KH_293_OceaA203_C155.1	yes	16S	4	A_203,B_93,C_155,D_90	3	A_203,C_155,D_90	2	D_15 (unassigned Oceanospirillales outgroup),D_7 (Oceanospirillales sp. 3)	1	A_29 (Oceanospirillales sp. 2)	3	B_18,C_3,D_67
Ectothiorhodospiraceae sp. 1	KH_168_Ecto8	yes	16S	1	A_363	1	A_363	0		0		8	A_106,A_29,A_411,B_143,B_18,C_3,D_67,D_7
Ectothiorhodospiraceae sp. 2	KH_171_Ecto11	yes	16S	4	A_8,B_36,C_24,D_129	4	A_8,B_36,C_24,D_129	0		0		0
Ectothiorhodospiraceae sp. 3	KH_174_Ecto14	yes	16S	3	A_119,C_44,D_17	3	A_119,C_44,D_17	0		0		0
Ectothiorhodospiraceae sp. 4	KH_297_EctoA558.4	yes	16S	1	A_558	1	A_558	0		0		0
Ectothiorhodospiraceae sp. 5	KH_285_EctoA411.3	no	16S	2	A_411,B_143	1	A_411	0		0		0
Roseinatronobacter sp.	KH_152_Rose3	yes	16S	3	A_21,C_12,D_68	3	A_21,C_12,D_68	0		0		0
Rhodobacterales sp.	KH_154_Rhod2	no	16S	2	B_76,D_49	2	B_76,D_49	0		0		1	D_68
Cytophagia sp. 3-4	KH_177_Cyto2	no	16S	6	A_40,A_41,B_14,C_19,C_210,D_100	6	A_40,A_41,B_14,C_19,C_210,D_100	2	B_96 (Cytophagia sp. 1),D_83 (Cytophagia sp. 2)	1	B_22 (Cytophagia sp. 2)	0
Brumimicrobium sp.	KH_124_Brum3	no	16S	2	A_180,C_97	2	A_180,C_97	0		0		0
Spirochaetia sp.	KH_148_Spir2	no	16S	3	A_53,B_118,D_64	3	A_53,B_118,D_64	0		0		0
